# Supplementary material for: ﻿An overlooked morphological feature in the genus Rhodospatha (Araceae, Monsteroideae, Anepsiadeae) revealed through international collaboration, with the description of a new endemic species from Costa Rica
Source: PhytoKeys. 2025 Jul 28;260:185–99. doi: 10.3897/phytokeys.260.154762 (PMC12322674; doi:10.3897/phytokeys.260.154762)
Supplement: XML Treatment for Rhodospatha rubrinervis [file phytokeys.260.154762-treatment1.xml]

<!DOCTYPE tp:taxon-treatment
  PUBLIC "-//TaxonX//DTD Taxonomic Treatment Publishing DTD v0 20100105//EN" "tax-treatment-NSO.dtd">
<tp:taxon-treatment xmlns:tp="http://www.plazi.org/taxpub"><tp:treatment-meta><kwd-group><label>Taxon classification</label><kwd>
              <named-content content-type="kingdom">Plantae</named-content>
            </kwd><kwd>
              <named-content content-type="order">Araceae</named-content>
            </kwd><kwd>
              <named-content content-type="family">Monsteroideae</named-content>
            </kwd></kwd-group><mixed-citation publication-type="journal"><person-group><name><surname>Cedeño-Fonseca</surname><given-names>Marco</given-names></name><name><surname>Cubero-Vásquez</surname><given-names>Oscar</given-names></name><name><surname>Ortiz</surname><given-names>Orlando O.</given-names></name><name><surname>Rodríguez-Arias</surname><given-names>Marilyn</given-names></name><name><surname>Serna-Sánchez</surname><given-names>Maria Alejandra</given-names></name><name><surname>Trujillo-Trujillo</surname><given-names>Edwin</given-names></name><name><surname>Jiménez</surname><given-names>José Esteban</given-names></name><name><surname>Zuluaga</surname><given-names>Alejandro</given-names></name><name><surname>Hay</surname><given-names>Alistair</given-names></name></person-group><article-title>﻿An overlooked morphological feature in the genus <italic><tp:taxon-name><tp:taxon-name-part taxon-name-part-type="genus" reg="Rhodospatha">Rhodospatha</tp:taxon-name-part></tp:taxon-name></italic> (<tp:taxon-name><tp:taxon-name-part taxon-name-part-type="family">Araceae</tp:taxon-name-part></tp:taxon-name>, <tp:taxon-name><tp:taxon-name-part taxon-name-part-type="subfamily">Monsteroideae</tp:taxon-name-part></tp:taxon-name>, Anepsiadeae) revealed through international collaboration, with the description of a new endemic species from Costa Rica</article-title><source>PhytoKeys</source><day>28</day><month>07</month><year>2025</year><volume>260</volume><fpage>185</fpage><lpage>199</lpage><pub-id pub-id-type="doi">10.3897/phytokeys.260.154762</pub-id></mixed-citation></tp:treatment-meta><tp:nomenclature><label>﻿</label><tp:taxon-name>
            <object-id xmlns:xlink="http://www.w3.org/1999/xlink" content-type="arpha" xlink:type="simple">EA9857B1-5EF0-598E-92CA-8378040EB4BB</object-id>
            <tp:taxon-name-part taxon-name-part-type="genus" reg="Rhodospatha">Rhodospatha</tp:taxon-name-part>
            <tp:taxon-name-part taxon-name-part-type="species" reg="rubrinervis">rubrinervis</tp:taxon-name-part>
            <object-id xmlns:xlink="http://www.w3.org/1999/xlink" content-type="ipni" xlink:type="simple">urn:lsid:ipni.org:names:77366293-1</object-id>
          </tp:taxon-name><tp:taxon-authority>M.Cedeño, O.Cubero &amp; O.Ortiz</tp:taxon-authority><tp:taxon-status xmlns:xlink="http://www.w3.org/1999/xlink" xlink:type="simple">sp. nov.</tp:taxon-status><xref ref-type="fig" rid="F1">Figs 1</xref><xref ref-type="fig" rid="F2">, 2</xref><xref ref-type="fig" rid="F3">, 3</xref></tp:nomenclature><tp:treatment-sec sec-type="material" id="SECID0EGPAC"><title>Type.</title><p>Costa Rica • San José: Cantón Pérez Zeledón, distrito de Rivas, San Gerardo, Cloudbrige Nature Reserve, 1800 m elev., 26 Apr 2023, <italic>O. Cubero, M. Rodríguez-Arias &amp; M. Cedeño 005</italic> (holotype: <abbrev xmlns:xlink="http://www.w3.org/1999/xlink" xlink:title="Dr. Luis A. Fournier Origgi Herbarium" id="ABBRID0EOPAC" xlink:type="simple">USJ</abbrev>!; isotype: CR!).</p><fig id="F1" position="float" orientation="portrait"><object-id xmlns:xlink="http://www.w3.org/1999/xlink" content-type="doi" xlink:type="simple">10.3897/phytokeys.260.154762.figure1</object-id><object-id xmlns:xlink="http://www.w3.org/1999/xlink" content-type="arpha" xlink:type="simple">3B14907A-9077-5CDE-8284-577CB5220AA9</object-id><label>Figure 1.</label><caption><p><italic><tp:taxon-name><tp:taxon-name-part taxon-name-part-type="genus" reg="Rhodospatha">Rhodospatha</tp:taxon-name-part><tp:taxon-name-part taxon-name-part-type="species" reg="rubrinervis">rubrinervis</tp:taxon-name-part></tp:taxon-name></italic>. <bold>A.</bold> Developing inflorescence; <bold>B.</bold> Spadix in female anthesis; <bold>C.</bold> Inflorescence with spathe, in female anthesis; <bold>D.</bold> Inflorescence with open spathe (back view); <bold>E.</bold> Stylar plate with stigma (left) and one stamen (right); <bold>F.</bold> Fertile flower, in lateral view; <bold>G.</bold> Bracteole at the apex of the peduncle; <bold>H.</bold> Portion of spadix with stigmas in female anthesis; <bold>I.</bold> Pre-adult plant; <bold>J.</bold> Portion of adult plant; <bold>K.</bold> Mature infructescence; <bold>L.</bold> Seeds; <bold>M.</bold> Spadix with pink sterile region at the apex; <bold>N.</bold> Juvenile plant; <bold>O.</bold> Transversal section of the ovary with two locules. Photos <bold>A–D, I, J, K, L</bold> by O. Cubero; <bold>E–H, K–O M</bold> by M. Cedeño. <italic>O. Cubero 005</italic> (<abbrev xmlns:xlink="http://www.w3.org/1999/xlink" xlink:title="Dr. Luis A. Fournier Origgi Herbarium" id="ABBRID0EKBAE" xlink:type="simple">USJ</abbrev>).</p></caption><graphic xmlns:xlink="http://www.w3.org/1999/xlink" xlink:href="phytokeys-260-185_article-154762__-g001.jpg" position="float" orientation="portrait" xlink:type="simple" id="oo_1383476.jpg"><uri content-type="original_file" xlink:type="simple">https://binary.pensoft.net/fig/1383476</uri></graphic></fig><p><bold>Diagnosis</bold>. <italic><tp:taxon-name><tp:taxon-name-part taxon-name-part-type="genus" reg="Rhodospatha">Rhodospatha</tp:taxon-name-part><tp:taxon-name-part taxon-name-part-type="species" reg="rubrinervis">rubrinervis</tp:taxon-name-part></tp:taxon-name></italic> is similar to <italic><tp:taxon-name><tp:taxon-name-part taxon-name-part-type="genus" reg="Rhodospatha">Rhodospatha</tp:taxon-name-part><tp:taxon-name-part taxon-name-part-type="species" reg="forgetii">forgetii</tp:taxon-name-part></tp:taxon-name></italic> N.E.Br. (Fig. <xref ref-type="fig" rid="F4">4A–M</xref>), but differs in having internodes 1–7 cm long, salmon-coloured dark green or light green (vs. 6–8 cm long, dark green), petiole green at the base with a conspicuous longitudinal bright pink band or line abaxially towards the geniculum (vs. petiole light green without band or line abaxially, Fig. <xref ref-type="fig" rid="F5">5B</xref>), geniculum bright pink or dark purple, sometimes with green dots (vs. geniculum grooved always green, Fig. <xref ref-type="fig" rid="F5">5D</xref>), leaf blades light green with lilac and white punctations on the lower surfaces (vs. light green with white punctations, Fig. <xref ref-type="fig" rid="F5">5E</xref>), mid-rib bright pink up to the apex (vs. constantly green, Fig. <xref ref-type="fig" rid="F5">5C</xref>), primary lateral veins bright pink up to the middle and green from the middle to margin (vs. green along the whole length, Fig. <xref ref-type="fig" rid="F5">5C</xref>), spathe-subtending bracteole reddish with constriction line near the margin (vs. pinkish without constriction line, Fig. <xref ref-type="fig" rid="F6">6A–F</xref>); spathe brownish-bright pink externally during development, bright pink externally and internally at anthesis (vs. brownish-orange externally during development, Fig. <xref ref-type="fig" rid="F4">4A</xref>, pale pink externally and internally at anthesis, Fig. <xref ref-type="fig" rid="F4">4B, J, N</xref>), spathe up to 15.3 cm longer than the spadix and deciduous (vs. up to 6 cm longer than the spadix and marcescent, Fig. <xref ref-type="fig" rid="F5">5A</xref>), stipe red to bright pink, up to 1.7 cm (vs. brown, sessile or stipitate up to 6 mm, Fig. <xref ref-type="fig" rid="F4">4C</xref>), spadices pinkish during development and anthesis (vs. lilac during development and pinkish at anthesis, Fig. <xref ref-type="fig" rid="F4">4C, D, F</xref>), stamens with pinkish laminar filament (vs. creamy-white, Fig. <xref ref-type="fig" rid="F4">4H</xref>) and ovary with up to 30 ovules per locule (vs. up to 40 ovules, Fig. <xref ref-type="fig" rid="F5">5F</xref>).</p><fig id="F2" position="float" orientation="portrait"><object-id xmlns:xlink="http://www.w3.org/1999/xlink" content-type="doi" xlink:type="simple">10.3897/phytokeys.260.154762.figure2</object-id><object-id xmlns:xlink="http://www.w3.org/1999/xlink" content-type="arpha" xlink:type="simple">817D706F-C3CF-5728-ACFF-F65A55E1EFF8</object-id><label>Figure 2.</label><caption><p><italic><tp:taxon-name><tp:taxon-name-part taxon-name-part-type="genus" reg="Rhodospatha">Rhodospatha</tp:taxon-name-part><tp:taxon-name-part taxon-name-part-type="species" reg="rubrinervis">rubrinervis</tp:taxon-name-part></tp:taxon-name></italic>. <bold>A.</bold> Adult plant with inflorescence in male anthesis without spathe; <bold>B.</bold> Portion of the petiole with green punctuations and persistent petiolar sheath; <bold>C.</bold> Mid-rib convex abaxially and primary lateral veins with bright pink colour up to the middle; <bold>D.</bold> Geniculum dark purple; <bold>E.</bold> Abaxial surface light green with lilac and white punctuations; <bold>F.</bold> Longitudinal section of ovary showing 30 ovules per locule along axile placentas. Photos <bold>A</bold> by O. Cubero; <bold>B–E</bold> by M. Cedeño; <bold>F</bold> by A. Serna.</p></caption><graphic xmlns:xlink="http://www.w3.org/1999/xlink" xlink:href="phytokeys-260-185_article-154762__-g002.jpg" position="float" orientation="portrait" xlink:type="simple" id="oo_1383477.jpg"><uri content-type="original_file" xlink:type="simple">https://binary.pensoft.net/fig/1383477</uri></graphic></fig><fig id="F3" position="float" orientation="portrait"><object-id xmlns:xlink="http://www.w3.org/1999/xlink" content-type="doi" xlink:type="simple">10.3897/phytokeys.260.154762.figure3</object-id><object-id xmlns:xlink="http://www.w3.org/1999/xlink" content-type="arpha" xlink:type="simple">8837A8B1-ADAB-5605-98D9-EBE378580A1E</object-id><label>Figure 3.</label><caption><p>Bracteolate inflorescence in <italic><tp:taxon-name><tp:taxon-name-part taxon-name-part-type="genus" reg="Rhodospatha">Rhodospatha</tp:taxon-name-part><tp:taxon-name-part taxon-name-part-type="species" reg="rubrinervis">rubrinervis</tp:taxon-name-part></tp:taxon-name></italic>. <bold>A.</bold> Frontal view of bracteole at the base of the spadix, with constriction line near margin (white arrow); <bold>B.</bold> Left view of the bracteole free of the spathe (white arrow); <bold>C.</bold> Right view of the bracteole free of the spathe (white arrow); <bold>D.</bold> Inflorescence showing scar of the bracteole; <bold>E.</bold> Back view of the bracteole; <bold>F.</bold> Frontal view of the bracteole. Photos by M. Cedeño.</p></caption><graphic xmlns:xlink="http://www.w3.org/1999/xlink" xlink:href="phytokeys-260-185_article-154762__-g003.jpg" position="float" orientation="portrait" xlink:type="simple" id="oo_1383478.jpg"><uri content-type="original_file" xlink:type="simple">https://binary.pensoft.net/fig/1383478</uri></graphic></fig><fig id="F4" position="float" orientation="portrait"><object-id xmlns:xlink="http://www.w3.org/1999/xlink" content-type="doi" xlink:type="simple">10.3897/phytokeys.260.154762.figure4</object-id><object-id xmlns:xlink="http://www.w3.org/1999/xlink" content-type="arpha" xlink:type="simple">E80AEE19-847E-5AEC-8DB5-41E7473423E6</object-id><label>Figure 4.</label><caption><p><italic><tp:taxon-name><tp:taxon-name-part taxon-name-part-type="genus" reg="Rhodospatha">Rhodospatha</tp:taxon-name-part><tp:taxon-name-part taxon-name-part-type="species" reg="forgetii">forgetii</tp:taxon-name-part></tp:taxon-name></italic>. <bold>A.</bold> Developing inflorescence; <bold>B.</bold> Inflorescence with pink spathe in female anthesis; <bold>C.</bold> Spadix with stipe and flowers in female anthesis; <bold>D.</bold> Portion of the spadix with stigmas in female anthesis; <bold>E.</bold> Bracteole at the apex of peduncle; <bold>F.</bold> Spadix in female anthesis; <bold>G.</bold> Fertile flower in lateral view; <bold>H.</bold> Stylar plate with stigma (left) and one stamen (right); <bold>I.</bold> Transverse section of the ovary with two locules; <bold>J.</bold> Inflorescence with open spathe front view; <bold>K.</bold> Juvenile plant; <bold>L.</bold> Pre-adult plant; <bold>M.</bold> Portion of the adult plant; <bold>N.</bold> Inflorescence with open spathe back view. Photos <bold>A–C, F, J–N</bold> by O. Cubero; <bold>D, E, G–I</bold> by M. Cedeño. <italic>O. Cubero 001</italic> (<abbrev xmlns:xlink="http://www.w3.org/1999/xlink" xlink:title="Dr. Luis A. Fournier Origgi Herbarium" id="ABBRID0EIIAE" xlink:type="simple">USJ</abbrev>). Modified plate from <xref ref-type="bibr" rid="B5">Cedeño-Fonseca et al. (2023)</xref>.</p></caption><graphic xmlns:xlink="http://www.w3.org/1999/xlink" xlink:href="phytokeys-260-185_article-154762__-g004.jpg" position="float" orientation="portrait" xlink:type="simple" id="oo_1383479.jpg"><uri content-type="original_file" xlink:type="simple">https://binary.pensoft.net/fig/1383479</uri></graphic></fig><fig id="F5" position="float" orientation="portrait"><object-id xmlns:xlink="http://www.w3.org/1999/xlink" content-type="doi" xlink:type="simple">10.3897/phytokeys.260.154762.figure5</object-id><object-id xmlns:xlink="http://www.w3.org/1999/xlink" content-type="arpha" xlink:type="simple">0578D5AD-4E41-5503-88F5-62F010D27A10</object-id><label>Figure 5.</label><caption><p><italic><tp:taxon-name><tp:taxon-name-part taxon-name-part-type="genus" reg="Rhodospatha">Rhodospatha</tp:taxon-name-part><tp:taxon-name-part taxon-name-part-type="species" reg="forgetii">forgetii</tp:taxon-name-part></tp:taxon-name></italic>. <bold>A.</bold> Adult plant with inflorescence in male anthesis with marcescent spathe; <bold>B.</bold> Portion of the petiole with green colour and marcescens petiolar sheath (proximally to be deciduous); <bold>C.</bold> Abaxial mid-rib convex, primary lateral veins green to the margin; <bold>D.</bold> Geniculum green; <bold>E.</bold> Abaxial surface light green with white punctuations; <bold>F.</bold> Ovary in longitudinal section with 40 ovules per locule along axile placentas. Photos <bold>A–E</bold> by M. Cedeño; <bold>F</bold> by A. Serna.</p></caption><graphic xmlns:xlink="http://www.w3.org/1999/xlink" xlink:href="phytokeys-260-185_article-154762__-g005.jpg" position="float" orientation="portrait" xlink:type="simple" id="oo_1383480.jpg"><uri content-type="original_file" xlink:type="simple">https://binary.pensoft.net/fig/1383480</uri></graphic></fig></tp:treatment-sec><tp:treatment-sec sec-type="description" id="SECID0E4JAE"><title>Description.</title><p>Robust nomadic vine, appressed-climbing. <bold><italic>Seedlings</italic></bold>: unknown. <bold><italic>Juvenile plants</italic></bold>: terrestrial appressed; <bold><italic>stem</italic></bold> cylindrical, shiny and smooth, dark green or dark purple, with light green dots; <bold><italic>internodes</italic></bold> 3–7 cm long and 7–9 cm diam.; <bold><italic>petiole</italic></bold> smooth, 7–30 cm long, light green changing to bright pink at the base and near to the geniculum; <bold><italic>petiole sheath</italic></bold> persistent; <bold><italic>geniculum</italic></bold> bright pink with green dots; <bold><italic>leaf blades</italic></bold> 12–25 × 4.5–8.0 cm, lanceolate to elliptical, non-equilateral, acute to narrowly rounded at the base and long acuminate at the apex, reddish to pinkish when new, changing to shiny dark green in the upper surface and light green in lower surface, decurrent on geniculum; <bold><italic>mid-rib</italic></bold> sunken adaxially, convex abaxially and bright pink; primary lateral veins bright pink; <bold><italic>margin</italic></bold> with a reddish line on the edge. ADULT PLANTS: root climbers and branching, growing up to 7 m above ground; <bold><italic>stem</italic></bold> cylindrical or slightly flattened, shiny, smooth, dark green, light green sometimes and becoming salmon-coloured in some areas; <bold><italic>internodes</italic></bold> 1–7 cm long, 7–9 cm in diam.; <bold><italic>anchor roots</italic></bold> light green and sometimes green mixed with purple; <bold><italic>feeder roots</italic></bold> light green and sometimes green mixed with violet; <bold><italic>petiole</italic></bold> 24–71 cm long, smooth, dark green at the base and mostly becoming light green, with a conspicuous longitudinal bright pink band or line abaxially up to geniculum, sometimes with small salmon-coloured areas mainly in new leaves; sheathed to base of geniculum; <bold><italic>petiole sheath</italic></bold> persistent or sometimes becoming deciduous with fibrous remnants; <bold><italic>geniculum</italic></bold> 2–6 cm long, dark purple sometimes with green punctations, sunken adaxially, convex abaxially; <bold><italic>leaf blades</italic></bold> 33–82 × 12–30 cm, oblong or lanceolate to elliptical, non-equilateral, subcoriaceous, cuneate to attenuate at the base, acuminate at the apex, shiny dark green above and light green below with lilac and white punctations, decurrent at geniculum, drying blackish- or greenish-yellow with reddish-bright pink primary lateral veins; <bold><italic>mid-rib</italic></bold> bright pink, sunken adaxially, convex abaxially; <bold><italic>primary lateral veins</italic></bold> 24–29 per side, bright pink up to the middle and green from the middle to margin, sunken adaxially, prominent abaxially; <bold><italic>interprimary veins</italic></bold> prominent and parallel towards margin, in young blade primary and interprimary veins intense bright pink; <bold><italic>collective vein</italic></bold> not visible; <bold><italic>margin</italic></bold> undulate and sometimes reddish. INFLORESCENCES on ascending stems, several simultaneously in flowering season, arranged in leaf axils or within a green cataphyll; <bold><italic>peduncle</italic></bold> smooth, reddish, 19–25.5 cm long, 2–4 mm diam.; <bold><italic>bracteole</italic></bold> subtending spathe (not peduncle) 1.0–1.5 × 1.7–2.0 cm, reddish with constriction line near to margin; <bold><italic>spathe</italic></bold> acuminate to acuminate, 28–38.5 cm long, 6–9 cm wide, brownish-bright pink externally during development, bright pink externally and internally at anthesis, up to 15.3 cm longer than spadix, membranous, completely open, with overlapping margins at base, deciduous a few hours after opening; <bold><italic>stipe</italic></bold> bright red to bright pink up to 1.1–1.7 cm.; <bold><italic>spadix</italic></bold> 18.8–23.2 cm long, 4.4–5.3 cm in diam., cylindrical and weakly tapered to apex, pinkish during development and anthesis, with red sterile region at apex, with 19–21 flowers in principal spiral and 11–12 in secondary spiral, <bold><italic>flowers</italic></bold> 5–6 mm long; stamens 1.5 to 5.0 mm long, with pinkish laminar filaments; anthers 0.5 to 1.0 mm long; ovary quadrangular in longitudinal section, 2–3 × 1.3–2.0 mm, bilocular with up to 30 ovules per locule, borne on axillary placentas; style quadrangular or hexagonal, 2.0–2.5 × 1.8–2.0 mm; stigma linear with transparent stigmatic secretion; berries white and pinkish, seeds light brown, reniform.</p></tp:treatment-sec><tp:treatment-sec sec-type="etymology" id="SECID0E1MAE"><title>Etymology.</title><p>The species epithet “<italic><tp:taxon-name><tp:taxon-name-part taxon-name-part-type="genus" reg="Rhodospatha"/><tp:taxon-name-part taxon-name-part-type="species" reg="rubrinervis">rubrinervis</tp:taxon-name-part></tp:taxon-name></italic>” refers to the distinctive reddish colouration of the mid-rib and primary lateral veins. This striking venation not only serves as a key diagnostic character in the field, but also highlights the aesthetic appeal and uniqueness of the species within the genus <italic><tp:taxon-name><tp:taxon-name-part taxon-name-part-type="genus" reg="Rhodospatha">Rhodospatha</tp:taxon-name-part></tp:taxon-name></italic>.</p></tp:treatment-sec><tp:treatment-sec sec-type="distribution" id="SECID0ERNAE"><title>Distribution and ecology.</title><p>This species is endemic to Costa Rica, occurring in the region of Pérez Zeledón on the Pacific slope of the Cordillera de Talamanca, and in Bosque Tropical Nuboso Palo Verde on the Caribbean slope. It grows in cloud forests and premontane rain forest life zones, in mature secondary forest, at around 1800 m elevation.</p></tp:treatment-sec><tp:treatment-sec sec-type="phenology" id="SECID0EWNAE"><title>Phenology.</title><p>Flowering time from March to June; fruits have been recorded in September and October.</p></tp:treatment-sec><tp:treatment-sec sec-type="conservation status" id="SECID0E2NAE"><title>Conservation status.</title><p>The recent collections of <italic><tp:taxon-name><tp:taxon-name-part taxon-name-part-type="genus" reg="Rhodospatha">Rhodospatha</tp:taxon-name-part><tp:taxon-name-part taxon-name-part-type="species" reg="rubrinervis">rubrinervis</tp:taxon-name-part></tp:taxon-name></italic> reported here come from two localities within a protected area (Cloudbridge Nature Reserve and Bosque Tropical Nuboso Palo Verde, Costa Rica). Further information on the species’ distribution and population status is needed to enable more accurate conservation assessment. <italic><tp:taxon-name><tp:taxon-name-part taxon-name-part-type="genus" reg="Rhodospatha">Rhodospatha</tp:taxon-name-part><tp:taxon-name-part taxon-name-part-type="species" reg="rubrinervis">rubrinervis</tp:taxon-name-part></tp:taxon-name></italic> is, therefore, currently considered as Data Deficient (<abbrev xmlns:xlink="http://www.w3.org/1999/xlink" xlink:title="Data Deficient" id="ABBRID0EXOAE" xlink:type="simple">DD</abbrev>).</p></tp:treatment-sec><tp:treatment-sec sec-type="discussion" id="SECID0E2OAE"><title>Discussion.</title><p><italic><tp:taxon-name><tp:taxon-name-part taxon-name-part-type="genus" reg="Rhodospatha">Rhodospatha</tp:taxon-name-part><tp:taxon-name-part taxon-name-part-type="species" reg="rubrinervis">rubrinervis</tp:taxon-name-part></tp:taxon-name></italic> is characterised as follows: juvenile plants with internodes dark purple with light green dots; petiole sheath persistent, light green and bright pink at base; adult plants with internodes bright green, sometimes displaying small salmon-coloured areas; petiole sheath persistent; geniculum dark purple or bright pink; mid-rib bright pink; primary lateral veins bright pink up to the middle, becoming more intense in new emerging leaves; peduncles and bracteoles bright pink; spathes brownish-bright pink during development and bright pink both externally and internally at anthesis, up to 15.3 cm longer than spadix; stipe bright pink; spadix lilac with strongly pigmented pink sterile region at apex; 19–21 flowers arranged in main spiral and 11–12 in alternate spiral; stamens with pinkish laminar filaments; berries white to pinkish, seeds and reniform, light brown.</p><p>In addition to the differences cited in the diagnosis, another important feature distinguishing <italic><tp:taxon-name><tp:taxon-name-part taxon-name-part-type="genus" reg="Rhodospatha">Rhodospatha</tp:taxon-name-part><tp:taxon-name-part taxon-name-part-type="species" reg="rubrinervis">rubrinervis</tp:taxon-name-part></tp:taxon-name></italic> and <italic><tp:taxon-name><tp:taxon-name-part taxon-name-part-type="genus" reg="Rhodospatha">R.</tp:taxon-name-part><tp:taxon-name-part taxon-name-part-type="species" reg="forgetii">forgetii</tp:taxon-name-part></tp:taxon-name></italic> lies in their growth pattern: <italic><tp:taxon-name><tp:taxon-name-part taxon-name-part-type="genus" reg="Rhodospatha">R.</tp:taxon-name-part><tp:taxon-name-part taxon-name-part-type="species" reg="rubrinervis">rubrinervis</tp:taxon-name-part></tp:taxon-name></italic> has a greater abundance of leaves and shows the ability to branch and spread more widely on the host tree than <italic><tp:taxon-name><tp:taxon-name-part taxon-name-part-type="genus" reg="Rhodospatha">R.</tp:taxon-name-part><tp:taxon-name-part taxon-name-part-type="species" reg="forgetii">forgetii</tp:taxon-name-part></tp:taxon-name></italic>, which rarely branches. Additionally, juveniles of <italic><tp:taxon-name><tp:taxon-name-part taxon-name-part-type="genus" reg="Rhodospatha">R.</tp:taxon-name-part><tp:taxon-name-part taxon-name-part-type="species" reg="rubrinervis">rubrinervis</tp:taxon-name-part></tp:taxon-name></italic> are more frequently found on the forest floor than those of <italic><tp:taxon-name><tp:taxon-name-part taxon-name-part-type="genus" reg="Rhodospatha">R.</tp:taxon-name-part><tp:taxon-name-part taxon-name-part-type="species" reg="forgetii">forgetii</tp:taxon-name-part></tp:taxon-name></italic>.</p><p><italic><tp:taxon-name><tp:taxon-name-part taxon-name-part-type="genus" reg="Rhodospatha">Rhodospatha</tp:taxon-name-part><tp:taxon-name-part taxon-name-part-type="species" reg="rubrinervis">rubrinervis</tp:taxon-name-part></tp:taxon-name></italic> could be also confused with <italic><tp:taxon-name><tp:taxon-name-part taxon-name-part-type="genus" reg="Rhodospatha">Rhodospatha</tp:taxon-name-part><tp:taxon-name-part taxon-name-part-type="species" reg="wendlandii">wendlandii</tp:taxon-name-part></tp:taxon-name></italic> Schott, but differs in having oblong or lanceolate to elliptical blades with 24–29 primary lateral veins that are bright pink up to the mid-point (vs. oblong-oblanceolate blades with 28–52 primary lateral veins, all green), bright pink mid-rib up to the apex (vs. entirely green mid-rib), reddish bracteole with a constriction line near the margin (vs. cream or white bracteole without constriction line); brownish-bright pink spathes externally during development, bright pink externally and internally at anthesis (vs. white to creamy throughout development and anthesis) and bright red to bright pink stipes (vs. white or cream).</p><p>Juveniles of <italic><tp:taxon-name><tp:taxon-name-part taxon-name-part-type="genus" reg="Rhodospatha">Rhodospatha</tp:taxon-name-part><tp:taxon-name-part taxon-name-part-type="species" reg="rubrinervis">rubrinervis</tp:taxon-name-part></tp:taxon-name></italic> may also be confused with those of <italic><tp:taxon-name><tp:taxon-name-part taxon-name-part-type="genus" reg="Rhodospatha">R.</tp:taxon-name-part><tp:taxon-name-part taxon-name-part-type="species" reg="bogneri">bogneri</tp:taxon-name-part></tp:taxon-name></italic> Croat; however, <italic><tp:taxon-name><tp:taxon-name-part taxon-name-part-type="genus" reg="Rhodospatha">R.</tp:taxon-name-part><tp:taxon-name-part taxon-name-part-type="species" reg="rubrinervis">rubrinervis</tp:taxon-name-part></tp:taxon-name></italic> can be distinguished by having a membranaceous leaf blade (vs. coriaceous), with undulate, reddish margins (vs. entire margins), a long-acuminate apex (vs. short-acuminate), and the base acute to narrowly rounded (vs. rounded).</p></tp:treatment-sec><tp:treatment-sec sec-type="material" id="SECID0ELTAE"><title>Additional specimens examined.</title><p><bold>Costa Rica</bold> • <bold>San José</bold>: cantón Pérez Zeledón, distrito de Rivas, San Gerardo, Reserva Biológica Cloudbridge, 1800 m elev., 26 Apr 2023, O. Cubero, M. Rodríguez-Arias &amp; M. Cedeño 006 (<abbrev xmlns:xlink="http://www.w3.org/1999/xlink" xlink:title="Dr. Luis A. Fournier Origgi Herbarium" id="ABBRID0EVTAE" xlink:type="simple">USJ</abbrev>!); • San José: cantón Pérez Zeledón, distrito de Rivas, San Gerardo, Reserva Biológica Cloudbridge, 1800 m elev., 26 Apr 2023, O. Cubero, M. Rodríguez-Arias &amp; M. Cedeño 007 (<abbrev xmlns:xlink="http://www.w3.org/1999/xlink" xlink:title="Dr. Luis A. Fournier Origgi Herbarium" id="ABBRID0EZTAE" xlink:type="simple">USJ</abbrev>!); • San José: cantón Pérez Zeledón, distrito de Rivas, San Gerardo, Reserva Biológica Cloudbridge, 1800 m elev., 26 Apr 2023, O. Cubero, M. Rodríguez-Arias &amp; M. Cedeño 008 (<abbrev xmlns:xlink="http://www.w3.org/1999/xlink" xlink:title="Dr. Luis A. Fournier Origgi Herbarium" id="ABBRID0E4TAE" xlink:type="simple">USJ</abbrev>!), Cartago: cantón de Paraíso, distrito de Orosí, Navarro, 1410 m elev., 12 Oct 2024, O. Cubero, M. Rodríguez-Arias &amp; M. Cedeño 032 (<abbrev xmlns:xlink="http://www.w3.org/1999/xlink" xlink:title="Dr. Luis A. Fournier Origgi Herbarium" id="ABBRID0EBUAE" xlink:type="simple">USJ</abbrev>!).</p></tp:treatment-sec><tp:treatment-sec sec-type="remarks" id="SECID0EFUAE"><title>Remarks on the spathe-subtending bracteoles in <italic><tp:taxon-name><tp:taxon-name-part taxon-name-part-type="genus" reg="Rhodospatha">Rhodospatha</tp:taxon-name-part></tp:taxon-name></italic>.</title><p>The morphology of leaf types in <tp:taxon-name><tp:taxon-name-part taxon-name-part-type="family">Araceae</tp:taxon-name-part></tp:taxon-name> is diverse, including several forms of cataphylls and reduced leaves, which have been described in detail by <xref ref-type="bibr" rid="B22">Ray (1987a</xref>, <xref ref-type="bibr" rid="B23">1987b</xref>). These modified leaves are usually found subtending the peduncles, particularly in taxa forming synflorescences (<xref ref-type="bibr" rid="B22">Ray 1987a</xref>, <xref ref-type="bibr" rid="B23">1987b</xref>). However, we observed that, in several <italic><tp:taxon-name><tp:taxon-name-part taxon-name-part-type="genus" reg="Rhodospatha">Rhodospatha</tp:taxon-name-part></tp:taxon-name></italic> species, there is a distinct bract-like structure directly subtending the spathe at the top of the peduncle. This peduncular bracteole seems to have been largely overlooked, although it was illustrated long ago by Schott, for example, in his painting of <italic><tp:taxon-name><tp:taxon-name-part taxon-name-part-type="genus" reg="Rhodospatha">Rhodospatha</tp:taxon-name-part><tp:taxon-name-part taxon-name-part-type="species" reg="wendlandii">wendlandii</tp:taxon-name-part></tp:taxon-name></italic> [<xref ref-type="bibr" rid="B24">Schott 1864</xref>: iconography 2994, deposited in the Natural History Museum of Vienna, also available in the microfiche edition (<xref ref-type="bibr" rid="B21">Nicolson 1984</xref>); cited without remark in <xref ref-type="bibr" rid="B7">Croat and Delannay (2024)</xref>: fig. 88] and mentioned in the protologue of that species (<xref ref-type="bibr" rid="B24">Schott 1864</xref>: 52) as the spathe base being ‘auriculate’. <xref ref-type="bibr" rid="B9">Engler and Krause (1908</xref>: 91–96) briefly alluded to short, persistent, bluntly triangular wings at the spathe base, again in reference to the same species. In line with these morphological observations, <xref ref-type="bibr" rid="B18">Madison (1978)</xref> noted that, in certain species from the northern Andes, the spathe bear two orbicular “flaps” at the base. Nonetheless, he did not provide a detailed characterization or formal definition of this structure. However, this structure has never been documented as being as widespread (though not universal) in the genus as we have found it to be. Its exact nature remains intriguing and we cannot yet provide a definitive explanation. Could it be interpreted as part of the spathe itself and, if so, what is its function or structural significance? Might it suggest peduncle elongation during development below, rather than above, a small subtending bracteole, somewhat analogous to the internodal elongation above or below the prophylls in the sympodial shoots of <tp:taxon-name><tp:taxon-name-part taxon-name-part-type="genus" reg="Philodendron">Philodendron</tp:taxon-name-part><tp:taxon-name-part taxon-name-part-type="infraspecific-rank">subgenus</tp:taxon-name-part><tp:taxon-name-part taxon-name-part-type="subgenus" reg="Philodendron">Philodendron</tp:taxon-name-part></tp:taxon-name> vs. <tp:taxon-name><tp:taxon-name-part taxon-name-part-type="genus" reg="Philodendron">Philodendron</tp:taxon-name-part><tp:taxon-name-part taxon-name-part-type="infraspecific-rank">subgenus</tp:taxon-name-part><tp:taxon-name-part taxon-name-part-type="subgenus" reg="Meconostigma">Meconostigma</tp:taxon-name-part></tp:taxon-name> (see <xref ref-type="bibr" rid="B19">Mayo 1991</xref>)?</p><p>We examined the inflorescence of <italic><tp:taxon-name><tp:taxon-name-part taxon-name-part-type="genus" reg="Rhodospatha">Rhodospatha</tp:taxon-name-part><tp:taxon-name-part taxon-name-part-type="species" reg="wendlandii">wendlandii</tp:taxon-name-part></tp:taxon-name></italic> and found that this bract-like structure has the same position (Fig. <xref ref-type="fig" rid="F7">7A–E</xref>) as we observed in <italic><tp:taxon-name><tp:taxon-name-part taxon-name-part-type="genus" reg="Rhodospatha">R.</tp:taxon-name-part><tp:taxon-name-part taxon-name-part-type="species" reg="rubrinervis">rubrinervis</tp:taxon-name-part></tp:taxon-name></italic> (Fig. <xref ref-type="fig" rid="F3">3B</xref>) and <italic><tp:taxon-name><tp:taxon-name-part taxon-name-part-type="genus" reg="Rhodospatha">R.</tp:taxon-name-part><tp:taxon-name-part taxon-name-part-type="species" reg="forgetii">forgetii</tp:taxon-name-part></tp:taxon-name></italic> (Fig. <xref ref-type="fig" rid="F6">6B</xref>), always situated where the spathe begins to open and form the floral chamber. In <italic><tp:taxon-name><tp:taxon-name-part taxon-name-part-type="genus" reg="Rhodospatha">Rhodospatha</tp:taxon-name-part></tp:taxon-name></italic>, a genus characterised by very early-deciduous and often fragile spathes, we observed that this bracteole seems to support the spathe during female anthesis, allowing the chamber to form without the base rupturing. The inflorescences of <italic><tp:taxon-name><tp:taxon-name-part taxon-name-part-type="genus" reg="Rhodospatha">R.</tp:taxon-name-part><tp:taxon-name-part taxon-name-part-type="species" reg="wendlandii">wendlandii</tp:taxon-name-part></tp:taxon-name></italic> and <italic><tp:taxon-name><tp:taxon-name-part taxon-name-part-type="genus" reg="Rhodospatha">R.</tp:taxon-name-part><tp:taxon-name-part taxon-name-part-type="species" reg="rubrinervis">rubrinervis</tp:taxon-name-part></tp:taxon-name></italic> are visited by beetles of the genus <italic><tp:taxon-name><tp:taxon-name-part taxon-name-part-type="genus" reg="Cyclocephala">Cyclocephala</tp:taxon-name-part></tp:taxon-name></italic> (<tp:taxon-name><tp:taxon-name-part taxon-name-part-type="family">Scarabaeidae</tp:taxon-name-part></tp:taxon-name>) and these robust beetles can damage the spathe when entering the chamber. However, we detected that, when the beetles are inside, moving along the spadix, they can displace the spathe without causing it to open or break at the base, likely due to the presence of this bracteole. If the spathe were to break at the base, anthesis would end prematurely, as the spathe would rot, covering the spadix and preventing male anthesis from occurring. We hypothesise that a key structural function of this bracteole could be to act as a brake, preventing the spathe from tearing at the base when beetles enter in the female anthesis.</p><fig id="F6" position="float" orientation="portrait"><object-id xmlns:xlink="http://www.w3.org/1999/xlink" content-type="doi" xlink:type="simple">10.3897/phytokeys.260.154762.figure6</object-id><object-id xmlns:xlink="http://www.w3.org/1999/xlink" content-type="arpha" xlink:type="simple">CB1D2C02-0FB9-5CEC-99C3-89ABFB101C39</object-id><label>Figure 6.</label><caption><p>Bracteolate inflorescence in <italic><tp:taxon-name><tp:taxon-name-part taxon-name-part-type="genus" reg="Rhodospatha">Rhodospatha</tp:taxon-name-part><tp:taxon-name-part taxon-name-part-type="species" reg="forgetii">forgetii</tp:taxon-name-part></tp:taxon-name></italic>. <bold>A.</bold> Front view of the bracteole in the base of the spadix (white arrow); <bold>B.</bold> Left view of the bracteole free of the spathe (white arrow); <bold>C.</bold> Right view of the bracteole free of the spathe (white arrow); <bold>D.</bold> Inflorescence with the scar of bracteole; <bold>E.</bold> Back view of the bracteole; <bold>F.</bold> Frontal view of the bracteole. Photos by O. Cubero.</p></caption><graphic xmlns:xlink="http://www.w3.org/1999/xlink" xlink:href="phytokeys-260-185_article-154762__-g006.jpg" position="float" orientation="portrait" xlink:type="simple" id="oo_1383481.jpg"><uri content-type="original_file" xlink:type="simple">https://binary.pensoft.net/fig/1383481</uri></graphic></fig><fig id="F7" position="float" orientation="portrait"><object-id xmlns:xlink="http://www.w3.org/1999/xlink" content-type="doi" xlink:type="simple">10.3897/phytokeys.260.154762.figure7</object-id><object-id xmlns:xlink="http://www.w3.org/1999/xlink" content-type="arpha" xlink:type="simple">21C387B2-060F-5BBC-89B6-3A30F3887F6C</object-id><label>Figure 7.</label><caption><p>Bracteolate inflorescence in <italic><tp:taxon-name><tp:taxon-name-part taxon-name-part-type="genus" reg="Rhodospatha">Rhodospatha</tp:taxon-name-part><tp:taxon-name-part taxon-name-part-type="species" reg="wendlandii">wendlandii</tp:taxon-name-part></tp:taxon-name></italic>. <bold>A–E.</bold> Inflorescences showing bracteolate structure at the base, in the same position when the spathe begins to open (white arrow). <bold>A, B.</bold> Inflorescence in development; <bold>C</bold>–<bold>E.</bold> Inflorescence in female anthesis. Photos by M. Cedeño.</p></caption><graphic xmlns:xlink="http://www.w3.org/1999/xlink" xlink:href="phytokeys-260-185_article-154762__-g007.jpg" position="float" orientation="portrait" xlink:type="simple" id="oo_1383482.jpg"><uri content-type="original_file" xlink:type="simple">https://binary.pensoft.net/fig/1383482</uri></graphic></fig><p>We have observed these structures in the following <italic><tp:taxon-name><tp:taxon-name-part taxon-name-part-type="genus" reg="Rhodospatha">Rhodospatha</tp:taxon-name-part></tp:taxon-name></italic> species: <italic><tp:taxon-name><tp:taxon-name-part taxon-name-part-type="genus" reg="Rhodospatha">R.</tp:taxon-name-part><tp:taxon-name-part taxon-name-part-type="species" reg="antonensis">antonensis</tp:taxon-name-part></tp:taxon-name></italic> Croat &amp; O.Ortiz (<xref ref-type="bibr" rid="B5">Cedeño-Fonseca et al. 2023</xref>; fig. 1: voucher O.O. Ortiz 4319 PMA), <italic><tp:taxon-name><tp:taxon-name-part taxon-name-part-type="genus" reg="Rhodospatha">Rhodospatha</tp:taxon-name-part><tp:taxon-name-part taxon-name-part-type="species" reg="forgetii">forgetii</tp:taxon-name-part></tp:taxon-name></italic> (voucher O. Cubero 001 <abbrev xmlns:xlink="http://www.w3.org/1999/xlink" xlink:title="Dr. Luis A. Fournier Origgi Herbarium" id="ABBRID0EP4AE" xlink:type="simple">USJ</abbrev>), <italic><tp:taxon-name><tp:taxon-name-part taxon-name-part-type="genus" reg="Rhodospatha">R.</tp:taxon-name-part><tp:taxon-name-part taxon-name-part-type="species" reg="rubrinervis">rubrinervis</tp:taxon-name-part></tp:taxon-name></italic> (voucher: O. Cubero 005 <abbrev xmlns:xlink="http://www.w3.org/1999/xlink" xlink:title="Dr. Luis A. Fournier Origgi Herbarium" id="ABBRID0E54AE" xlink:type="simple">USJ</abbrev>), <italic><tp:taxon-name><tp:taxon-name-part taxon-name-part-type="genus" reg="Rhodospatha">R.</tp:taxon-name-part><tp:taxon-name-part taxon-name-part-type="species" reg="wendlandii">wendlandii</tp:taxon-name-part></tp:taxon-name></italic> (voucher: O. Cubero 010 <abbrev xmlns:xlink="http://www.w3.org/1999/xlink" xlink:title="Dr. Luis A. Fournier Origgi Herbarium" id="ABBRID0EN5AE" xlink:type="simple">USJ</abbrev>) and <italic><tp:taxon-name><tp:taxon-name-part taxon-name-part-type="genus" reg="Rhodospatha">Rhodospatha</tp:taxon-name-part></tp:taxon-name></italic> sp. (voucher: E. Trujillo 8410 HUAZ).</p></tp:treatment-sec><ref-list><ref id="B5"><mixed-citation xmlns:xlink="http://www.w3.org/1999/xlink" xlink:type="simple"><person-group><name name-style="western"><surname>Cedeño-Fonseca</surname><given-names>M</given-names></name><name name-style="western"><surname>Ortiz</surname><given-names>OO</given-names></name><name name-style="western"><surname>Cubero-Vásquez</surname><given-names>O</given-names></name><name name-style="western"><surname>Trujillo</surname><given-names>E</given-names></name><name name-style="western"><surname>Croat</surname><given-names>T</given-names></name><name name-style="western"><surname>Jimenez</surname><given-names>JE</given-names></name></person-group> (<year>2023</year>) <article-title><italic><tp:taxon-name><tp:taxon-name-part taxon-name-part-type="genus">Rhodospatha</tp:taxon-name-part><tp:taxon-name-part taxon-name-part-type="species">forgetii</tp:taxon-name-part></tp:taxon-name></italic> N.E.Br. (<tp:taxon-name><tp:taxon-name-part taxon-name-part-type="family">Araceae</tp:taxon-name-part></tp:taxon-name>—<tp:taxon-name><tp:taxon-name-part taxon-name-part-type="subfamily">Monsteroideae</tp:taxon-name-part></tp:taxon-name>—Anepsiadeae), forgotten for 110 years, and three new <italic><tp:taxon-name><tp:taxon-name-part taxon-name-part-type="genus">Rhodospatha</tp:taxon-name-part></tp:taxon-name></italic> species from Costa Rica and Panama.</article-title><source>Aroideana</source><volume>46</volume>(<issue>3</issue>): <fpage>72</fpage>–<lpage>104</lpage>.</mixed-citation></ref><ref id="B22"><mixed-citation xmlns:xlink="http://www.w3.org/1999/xlink" xlink:type="simple"><person-group><name name-style="western"><surname>Ray</surname><given-names>TS</given-names></name></person-group> (<year>1987a</year>) <article-title>Diversity of shoot organization in the <tp:taxon-name><tp:taxon-name-part taxon-name-part-type="family">Araceae</tp:taxon-name-part></tp:taxon-name>.</article-title><source>American Journal of Botany</source><volume>74</volume>(<issue>9</issue>): <fpage>1373</fpage>–<lpage>1387</lpage>. <ext-link xlink:href="10.1002/j.1537-2197.1987.tb08752.x" ext-link-type="doi" xlink:type="simple">https://doi.org/10.1002/j.1537-2197.1987.tb08752.x</ext-link></mixed-citation></ref><ref id="B23"><mixed-citation xmlns:xlink="http://www.w3.org/1999/xlink" xlink:type="simple"><person-group><name name-style="western"><surname>Ray</surname><given-names>TS</given-names></name></person-group> (<year>1987b</year>) <article-title>Leaf types in the <tp:taxon-name><tp:taxon-name-part taxon-name-part-type="family">Araceae</tp:taxon-name-part></tp:taxon-name>.</article-title><source>American Journal of Botany</source><volume>74</volume>(<issue>9</issue>): <fpage>1359</fpage>–<lpage>1372</lpage>. <ext-link xlink:href="10.1002/j.1537-2197.1987.tb08751.x" ext-link-type="doi" xlink:type="simple">https://doi.org/10.1002/j.1537-2197.1987.tb08751.x</ext-link></mixed-citation></ref><ref id="B24"><mixed-citation xmlns:xlink="http://www.w3.org/1999/xlink" xlink:type="simple"><person-group><name name-style="western"><surname>Schott</surname><given-names>HW</given-names></name></person-group> (<year>1864</year>) <article-title>Four new species of <tp:taxon-name><tp:taxon-name-part taxon-name-part-type="subfamily">Aroideae</tp:taxon-name-part></tp:taxon-name>. Journal of Botany.</article-title><source>British and Foreign</source><volume>2</volume>: <fpage>52</fpage>–<lpage>54</lpage>.</mixed-citation></ref><ref id="B21"><mixed-citation xmlns:xlink="http://www.w3.org/1999/xlink" xlink:type="simple"><person-group><name name-style="western"><surname>Nicolson</surname><given-names>DH</given-names></name></person-group> (<year>1984</year>) Schott’s Icones <tp:taxon-name><tp:taxon-name-part taxon-name-part-type="subfamily">Aroideae</tp:taxon-name-part></tp:taxon-name>: A Microfiche Edition of the Original Drawings. Österreichische Akademie der Wissenschaften, Vienna.</mixed-citation></ref><ref id="B7"><mixed-citation xmlns:xlink="http://www.w3.org/1999/xlink" xlink:type="simple"><person-group><name name-style="western"><surname>Croat</surname><given-names>TB</given-names></name><name name-style="western"><surname>Delannay</surname><given-names>X</given-names></name></person-group> (<year>2024</year>) <article-title>A revision of <italic><tp:taxon-name><tp:taxon-name-part taxon-name-part-type="genus">Rhodospatha</tp:taxon-name-part></tp:taxon-name></italic> Poepp. (<tp:taxon-name><tp:taxon-name-part taxon-name-part-type="family">Araceae</tp:taxon-name-part></tp:taxon-name>–<tp:taxon-name><tp:taxon-name-part taxon-name-part-type="subfamily">Monsteroideae</tp:taxon-name-part></tp:taxon-name>: Anepsiadeae) for Mexico and Central America.</article-title><source>Aroideana</source><volume>47</volume>(<issue>1</issue>): <fpage>43</fpage>–<lpage>190</lpage>.</mixed-citation></ref><ref id="B9"><mixed-citation xmlns:xlink="http://www.w3.org/1999/xlink" xlink:type="simple"><person-group><name name-style="western"><surname>Engler</surname><given-names>A</given-names></name><name name-style="western"><surname>Krause</surname><given-names>K</given-names></name></person-group> (<year>1908</year>) <article-title><tp:taxon-name><tp:taxon-name-part taxon-name-part-type="family">Araceae</tp:taxon-name-part></tp:taxon-name>–<tp:taxon-name><tp:taxon-name-part taxon-name-part-type="subfamily">Monsteroideae</tp:taxon-name-part></tp:taxon-name>.</article-title> In: <person-group><name name-style="western"><surname>Engler</surname><given-names>A</given-names></name></person-group> (<role>Ed.</role>) <issue-title>Das Pflanzenreich IV.</issue-title><source>23B. Engelmann, Leipzig</source>, <fpage>4</fpage>–<lpage>138</lpage>.</mixed-citation></ref><ref id="B18"><mixed-citation xmlns:xlink="http://www.w3.org/1999/xlink" xlink:type="simple"><person-group><name name-style="western"><surname>Madison</surname><given-names>M</given-names></name></person-group> (<year>1978</year>) <article-title>The genera of <tp:taxon-name><tp:taxon-name-part taxon-name-part-type="family">Araceae</tp:taxon-name-part></tp:taxon-name> in the northern Andes.</article-title><source>Aroideana</source><volume>1</volume>(<issue>2</issue>): <fpage>31</fpage>–<lpage>53</lpage>.</mixed-citation></ref><ref id="B19"><mixed-citation xmlns:xlink="http://www.w3.org/1999/xlink" xlink:type="simple"><person-group><name name-style="western"><surname>Mayo</surname><given-names>SJ</given-names></name></person-group> (<year>1991</year>) <article-title>A revision of <tp:taxon-name><tp:taxon-name-part taxon-name-part-type="genus">Philodendron</tp:taxon-name-part><tp:taxon-name-part taxon-name-part-type="infraspecific-rank">subgenus</tp:taxon-name-part><tp:taxon-name-part taxon-name-part-type="subgenus">Meconostigma</tp:taxon-name-part></tp:taxon-name> (<tp:taxon-name><tp:taxon-name-part taxon-name-part-type="family">Araceae</tp:taxon-name-part></tp:taxon-name>).</article-title><source>Kew Bulletin</source><volume>46</volume>: <fpage>601</fpage>–<lpage>681</lpage>. <ext-link xlink:href="10.2307/4110410" ext-link-type="doi" xlink:type="simple">https://doi.org/10.2307/4110410</ext-link></mixed-citation></ref></ref-list></tp:taxon-treatment>
